# Supplementary material for: MicroRNA Signature and Cellular Characterization of Undifferentiated and Differentiated House Ear Institute-Organ of Corti 1 (HEI-OC1) Cells
Source: J Assoc Res Otolaryngol. 2022 May 11;23(4):467–89. doi: 10.1007/s10162-022-00850-6 (PMC9094604; doi:10.1007/s10162-022-00850-6)
Supplement: Supplementary file 1 — Supplementary file1 (XLSX 63 KB) [file 10162_2022_850_MOESM1_ESM.xlsx]

## Sheet: Suppl. Table 1
SUPPL. TABLE 1
miRNAs expressions in permissive and non-permissive HEI-OC1 cells
Mean Ct value < 35.0 are presented ("–" denotes mean Ct value >= 35.0).
	miRNAs	P-HEI-OC1 cells (n=402)	NP1-HEI-OC1 cells (n=413)	NP2-HEI-OC1 cells (n=361)
1	hsa-let-7e#-002407	29.0817	27.3884	29.7484
2	hsa-let-7i#-002172	30.2813	25.2769	28.2582
3	hsa-miR-106b#-002380	21.0127	21.3556	23.6049
4	hsa-miR-140-3p-002234	23.5451	18.4638	22.9108
5	hsa-miR-143-000466	24.0823	23.779	25.2241
6	hsa-miR-149-002255	18.4629	16.7262	18.1167
7	hsa-miR-151-5P-002642	27.5208	25.0357	26.2082
8	hsa-miR-15b#-002173	20.2592	22.2011	25.9053
9	hsa-miR-183#-002270	20.099	19.329	20.9346
10	hsa-miR-189-000488	27.302	26.9538	29.4308
11	hsa-miR-190b-002263	24.0228	22.9464	24.79
12	hsa-miR-196a-241070_mat	17.2201	16.9618	19.8294
13	hsa-miR-200b-001800	27.9298	23.3772	26.9366
14	hsa-miR-200c-000505	26.5477	20.6056	21.8829
15	hsa-miR-206-000510	20.2502	16.8733	18.3226
16	hsa-miR-213-000516	25.6615	27.3068	29.35
17	hsa-miR-214#-002293	21.4295	20.6801	22.5029
18	hsa-miR-214-000517	17.1908	13.9893	15.3221
19	hsa-miR-22#-002301	25.5746	26.3385	28.3187
20	hsa-miR-22-000398	20.7359	18.8705	22.8464
21	hsa-miR-223-000526	26.2729	23.9434	24.803
22	hsa-miR-23a#-002439	31.4888	31.7993	33.4518
23	hsa-miR-26b#-002444	26.648	25.3182	27.2043
24	hsa-miR-27a#-002445	21.3636	20.1312	21.7081
25	hsa-miR-27b#-002174	24.8142	24.835	27.7991
26	hsa-miR-28-3p-002446	27.5111	25.1078	30.3344
27	hsa-miR-29a#-002447	24.7788	24.3362	26.6333
28	hsa-miR-30a-3p-000416	15.4912	13.9605	16.8294
29	hsa-miR-30d#-002305	24.4632	25.9455	28.3193
30	hsa-miR-30e-3p-000422	15.9593	14.5254	17.2951
31	hsa-miR-324-3p-000579	19.7809	18.7629	21.1302
32	hsa-miR-33a#-002136	26.4339	28.0141	31.5392
33	hsa-miR-340-000550	25.879	26.4646	30.4543
34	hsa-miR-378-000567	24.8823	25.4815	26.1396
35	hsa-miR-421-002700	17.9363	18.0722	19.8481
36	hsa-miR-423-3P-002626	20.1456	19.0903	21.2004
37	hsa-miR-425-001104	24.718	20.1498	21.512
38	hsa-miR-455-001280	30.473	29.3971	31.32
39	hsa-miR-671-5p-197646_mat	23.2034	23.379	25.393
40	hsa-miR-744#-002325	26.7287	25.7932	28.4854
41	hsa-miR-9#-002231	23.5372	22.5269	27.0662
42	hsa-miR-93#-002139	17.5177	15.3782	17.6351
43	Mamm U6-001973	9.4908	8.95012	10.5076
44	mmu-let-7a#-002478	24.4732	24.2364	27.1221
45	mmu-let-7a-000377	19.2491	18.0325	21.7437
46	mmu-let-7b-000378	16.8877	16.4767	18.6322
47	mmu-let-7c-000379	15.8606	13.9977	17.7178
48	mmu-let-7c-1#-002479	25.3939	25.4821	28.6922
49	mmu-let-7d-002283	18.7793	17.9016	21.2482
50	mmu-let-7e-002406	17.2317	16.6012	20.0693
51	mmu-let-7f-000382	22.0468	20.7931	25.6066
52	mmu-let-7g#-002492	29.2266	28.5424	30.5891
53	mmu-let-7g-002282	20.3345	18.6369	22.6359
54	mmu-let-7i-002221	19.4637	17.6643	20.7561
55	mmu-miR-100-000437	19.6011	19.9879	23.0399
56	mmu-miR-101a-002253	19.6909	19.4493	22.2403
57	mmu-miR-101b-002531	20.6124	20.8594	23.1127
58	mmu-miR-103-000439	23.5552	22.5216	26.3087
59	mmu-miR-106a-002459	14.5479	14.926	18.312
60	mmu-miR-106b-000442	18.1556	16.5569	19.0009
61	mmu-miR-107-000443	26.4783	24.1888	28.0919
62	mmu-miR-10a-000387	18.8377	18.6093	20.9787
63	mmu-miR-10b-001181	27.588	27.8521	28.9188
64	mmu-miR-10b-002218	21.234	20.3494	22.0642
65	mmu-miR-1191-002892	26.7264	27.212	29.7252
66	mmu-miR-1198-002780	21.5994	20.3165	21.3289
67	mmu-miR-125a-3p-002199	23.784	21.5616	23.0688
68	mmu-miR-125a-5p-002198	14.2613	13.1912	15.3861
69	mmu-miR-125b#-002508	27.1704	24.7904	29.0118
70	mmu-miR-125b-3p-002378	25.0017	23.0009	26.17
71	mmu-miR-125b-5p-000449	17.4533	16.2735	19.8316
72	mmu-miR-126-3p-002228	20.0844	18.9703	22.407
73	mmu-miR-126-5p-000451	24.5386	24.6384	27.9909
74	mmu-miR-1274a-121150_mat	15.6015	16.97	19.0009
75	mmu-miR-128a-002216	25.1442	23.7983	27.3249
76	mmu-miR-129-3p-001184	22.6259	19.5284	25.0049
77	mmu-miR-129-5p-000590	27.7562	25.0409	30.3504
78	mmu-miR-1306-121155_mat	25.9738	25.4483	28.7418
79	mmu-miR-130a-000454	20.1905	19.0823	22.852
80	mmu-miR-130b#-002460	25.2651	25.2214	29.4798
81	mmu-miR-130b-000456	23.3784	21.6074	25.9056
82	mmu-miR-132-000457	19.9599	16.8578	19.9961
83	mmu-miR-133a-002246	31.6961	26.5957	28.9054
84	mmu-miR-133b-002247	32.8855	30.4126	32.6906
85	mmu-miR-135a-000460	26.1739	26.3935	29.0622
86	mmu-miR-135b-002261	27.4845	30.5018	28.3489
87	mmu-miR-138-002284	22.9222	21.6788	23.468
88	mmu-miR-140-001187	17.3383	14.1913	19.5633
89	mmu-miR-141-000463	32.8099	26.9546	31.8387
90	mmu-miR-142-3p-000464	28.5368	25.2744	29.0823
91	mmu-miR-143-002249	20.082	18.7919	22.7415
92	mmu-miR-145-002278	17.6636	15.4431	18.3567
93	mmu-miR-146a-000468	19.3454	14.9892	19.7865
94	mmu-miR-146b#-002453	29.569	28.7571	30.3273
95	mmu-miR-146b-001097	18.2577	14.0075	16.8171
96	mmu-miR-148a-000470	24.6531	24.5025	29.5488
97	mmu-miR-148b-000471	25.3911	25.3865	28.3751
98	mmu-miR-150-000473	21.2531	19.1414	21.5856
99	mmu-miR-151-3p-001190	22.3847	19.9659	22.6509
100	mmu-miR-152-000475	18.395	18.3531	20.6209
101	mmu-miR-155-002571	15.1164	11.9662	14.0685
102	mmu-miR-15a#-002488	25.2039	26.1794	29.2616
103	mmu-miR-15a-000389	23.6487	22.5292	25.6795
104	mmu-miR-15b-000390	17.0706	17.6555	20.7467
105	mmu-miR-16#-002489	23.7352	25.1147	26.8828
106	mmu-miR-16-000391	14.5888	13.0777	16.9257
107	mmu-miR-17#-002543	26.7863	29.1897	29.4248
108	mmu-miR-17-002308	14.7916	15.6381	18.6823
109	mmu-miR-181a-000480	24.8906	23.1142	25.5402
110	mmu-miR-181c-000482	30.1207	29.1894	31.4197
111	mmu-miR-182-002599	18.3532	18.7916	20.6367
112	mmu-miR-183-002269	25.364	25.2748	28.1894
113	mmu-miR-1839-3p-121203_mat	25.6654	23.1256	25.4067
114	mmu-miR-1839-5p-121135_mat	26.1459	23.3964	24.4742
115	mmu-miR-184-000485	25.8403	24.7998	27.4479
116	mmu-miR-185-002271	25.1076	22.074	24.1234
117	mmu-miR-186#-002574	22.2053	24.0171	27.8779
118	mmu-miR-186-002285	16.5758	14.8023	17.0114
119	mmu-miR-187-001193	28.2862	24.9705	29.348
120	mmu-miR-188-5p-002320	22.2859	20.4813	22.253
121	mmu-miR-1894-3p-241002_mat	26.2897	24.914	25.9485
122	mmu-miR-1896-121128_mat	28.2105	27.5808	28.0808
123	mmu-miR-1897-5p-121199_mat	26.6245	22.7618	14.0922
124	mmu-miR-1898-121195_mat	31.9038	32.7643	32.1407
125	mmu-miR-18a#-002490	25.7594	26.7631	28.3222
126	mmu-miR-18a-002422	19.9323	21.8931	24.0205
127	mmu-miR-190-000489	26.8022	27.8549	28.1074
128	mmu-miR-191#-002576	29.1694	28.6762	30.7934
129	mmu-miR-191-002299	14.7877	12.5948	14.9063
130	mmu-miR-192-000491	22.4671	19.2851	21.1265
131	mmu-miR-193#-002577	20.0662	21.5927	22.4845
132	mmu-miR-193-002250	23.8781	21.6246	25.1962
133	mmu-miR-1930-121201_mat	22.7565	23.3245	24.4412
134	mmu-miR-1937b-241023_mat	14.0484	9.87713	12.7685
135	mmu-miR-1937c-241011_mat	14.272	10.1703	13.0831
136	mmu-miR-193b-002467	19.3965	15.9757	18.2672
137	mmu-miR-194-000493	24.4225	19.7015	27.7897
138	mmu-miR-1941-3p-121130_mat	30.163	29.1131	31.9646
139	mmu-miR-1941-5p-121140_mat	30.4623	32.5742	32.0037
140	mmu-miR-1943-121174_mat	25.9033	23.7494	25.1522
141	mmu-miR-1944-121189_mat	21.5928	22.9337	23.4535
142	mmu-miR-1948-121171_mat	29.4201	24.9904	28.1469
143	mmu-miR-1949-121182_mat	23.7847	27.095	28.1933
144	mmu-miR-195-000494	19.2698	17.7419	20.7704
145	mmu-miR-1953-121159_mat	29.6509	28.8801	31.2799
146	mmu-miR-1960-121148_mat	30.0794	27.8284	28.5689
147	mmu-miR-196b-002215	19.0368	19.3527	22.2579
148	mmu-miR-1971-121161_mat	27.3646	30.2797	31.6685
149	mmu-miR-1981-121200_mat	26.0671	22.9213	24.754
150	mmu-miR-1982.1-121157_mat	29.7295	27.9177	31.3084
151	mmu-miR-1982.2-121154_mat	28.1389	27.4873	28.6301
152	mmu-miR-199a-3p-002304	18.8835	16.1828	20.2098
153	mmu-miR-199a-5p-000498	28.564	27.6857	31.8158
154	mmu-miR-199b-001131	26.2463	25.6732	25.7983
155	mmu-miR-19a-000395	18.2728	19.0882	22.4248
156	mmu-miR-19b-000396	14.4255	15.1772	17.7511
157	mmu-miR-200a-000502	32.4911	26.0356	28.0556
158	mmu-miR-200c-002300	27.6483	22.9997	25.8234
159	mmu-miR-202-3p-001195	30.7046	27.6029	30.764
160	mmu-miR-203-000507	26.7082	25.7109	28.1278
161	mmu-miR-204-000508	24.4028	25.8063	28.9094
162	mmu-miR-20a#-002491	24.558	26.4314	29.2692
163	mmu-miR-20a-000580	13.9944	15.1536	17.8316
164	mmu-miR-20b-001014	17.2966	17.878	20.7015
165	mmu-miR-21#-002493	24.2611	24.8993	25.3307
166	mmu-miR-210-000512	19.19	19.6309	22.4504
167	mmu-miR-21-000397	16.5113	14.3923	17.2704
168	mmu-miR-212-002551	20.9811	17.1717	19.5212
169	mmu-miR-2134-241120_mat	8.62314	13.4933	13.4304
170	mmu-miR-2135-241140_mat	23.0969	26.6243	27.2636
171	mmu-miR-2138-241080_mat	23.1669	27.3346	28.8189
172	mmu-miR-214-002306	18.4987	15.87	18.1251
173	mmu-miR-2146-241082_mat	20.6028	19.4535	21.7201
174	mmu-miR-215-001200	33.3581	30.8065	32.8044
175	mmu-miR-218-000521	18.972	16.7278	19.5767
176	mmu-miR-218-1#-002552	28.58	24.5045	26.62
177	mmu-miR-2182-241119_mat	20.9956	24.8652	24.8014
178	mmu-miR-2183-241095_mat	33.4548	31.6412	33.842
179	mmu-miR-219-000522	31.0057	28.7165	31.8354
180	mmu-miR-221-000524	19.6088	18.065	21.9187
181	mmu-miR-222-002276	14.1833	10.1074	13.0945
182	mmu-miR-223-002295	30.3331	28.2733	29.5517
183	mmu-miR-224-002553	22.4098	20.019	22.4333
184	mmu-miR-23a-000399	29.0095	25.006	28.024
185	mmu-miR-23b-000400	24.8948	22.1194	25.1335
186	mmu-miR-24-000402	13.6759	11.5308	13.8683
187	mmu-miR-24-2#-002494	21.0419	20.7795	23.1071
188	mmu-miR-25-000403	18.6682	17.1247	19.5794
189	mmu-miR-26a-000405	19.028	17.2828	21.0366
190	mmu-miR-26b-000407	19.3281	18.7067	22.0359
191	mmu-miR-27a-000408	19.3565	17.8792	20.8556
192	mmu-miR-27b-000409	21.1371	19.6683	22.2015
193	mmu-miR-28#-002545	23.4977	21.9101	27.4183
194	mmu-miR-28-000411	18.3138	18.5314	21.1425
195	mmu-miR-292-3p-002593	28.6864	28.5601	31.9022
196	mmu-miR-296-5p-000527	22.6866	21.9663	23.826
197	mmu-miR-298-002598	24.6383	23.5817	26.7058
198	mmu-miR-29a-002112	14.7808	18.3949	15.5242
199	mmu-miR-29b#-002497	23.2707	22.8327	24.8098
200	mmu-miR-29b-000413	21.6399	19.632	22.7523
201	mmu-miR-29c-000587	18.5919	17.9696	19.9224
202	mmu-miR-301a-000528	20.4792	17.9831	22.233
203	mmu-miR-301b-002600	20.2673	17.6963	22.2616
204	mmu-miR-302b-000531	23.8314	29.062	30.3419
205	mmu-miR-30a-000417	18.4068	15.6022	18.0056
206	mmu-miR-30b#-002498	27.2176	29.2086	30.3037
207	mmu-miR-30b-000602	15.2935	13.6421	16.72
208	mmu-miR-30c-000419	15.6703	14.3312	17.5523
209	mmu-miR-30d-000420	22.0366	19.5801	22.0561
210	mmu-miR-30e-002223	18.9142	16.1964	18.6381
211	mmu-miR-31#-002495	18.4138	19.0279	21.9059
212	mmu-miR-31-000185	14.819	14.1908	17.3176
213	mmu-miR-320-002277	19.6612	16.0673	19.0977
214	mmu-miR-32-002109	24.8389	24.7771	28.6809
215	mmu-miR-322#-002506	22.4292	23.7044	25.827
216	mmu-miR-322-001059	24.7774	25.6289	27.2724
217	mmu-miR-322-001076	20.1936	21.086	24.3822
218	mmu-miR-324-3p-002509	22.3498	20.0482	22.1214
219	mmu-miR-324-5p-000539	21.8306	20.2117	22.6986
220	mmu-miR-326-001061	27.8365	27.1867	28.6672
221	mmu-miR-328-000543	20.8735	17.6825	19.7183
222	mmu-miR-331-3p-000545	18.2674	16.2918	18.7883
223	mmu-miR-331-5p-002233	24.678	22.5145	24.3918
224	mmu-miR-339-3p-002533	22.3573	19.4531	22.9184
225	mmu-miR-339-5p-002257	24.8623	23.5431	27.8629
226	mmu-miR-340-3p-002259	27.3564	26.5011	32.548
227	mmu-miR-340-5p-002258	26.2354	26.1164	32.1562
228	mmu-miR-342-3p-002260	19.3306	16.4983	19.1998
229	mmu-miR-344-001063	28.0361	25.926	30.0695
230	mmu-miR-345-001137	23.439	24.2973	24.6566
231	mmu-miR-345-3p-002529	29.8159	28.1011	31.3417
232	mmu-miR-345-5p-002528	25.5627	24.6983	27.524
233	mmu-miR-34a-000426	20.4516	17.2159	20.4926
234	mmu-miR-34b-001065	30.1245	27.2947	31.507
235	mmu-miR-34b-3p-002618	16.9224	12.8609	16.0978
236	mmu-miR-34b-5p-002617	25.0618	22.2488	25.881
237	mmu-miR-34c#-002584	19.2122	12.913	15.8584
238	mmu-miR-34c-000428	21.1715	23.0241	21.3355
239	mmu-miR-350-002530	24.3213	23.921	27.149
240	mmu-miR-351-001067	22.1239	26.7726	28.898
241	mmu-miR-361-000554	24.3265	23.2256	25.483
242	mmu-miR-362-3p-002616	24.8952	23.7987	26.9872
243	mmu-miR-365-001020	19.9828	18.2979	20.9927
244	mmu-miR-374-5p-001319	17.8537	19.0538	23.7821
245	mmu-miR-383-001767	31.8485	27.5242	27.9627
246	mmu-miR-384-5p-002602	23.9596	26.4468	30.5925
247	mmu-miR-409-3p-002332	31.7831	28.4768	30.0336
248	mmu-miR-423-5p-002340	26.9227	25.4111	27.9379
249	mmu-miR-425-001516	25.5414	21.2254	24.1821
250	mmu-miR-429-001077	30.269	26.6263	29.0174
251	mmu-miR-449a-001030	25.7338	21.6929	27.5015
252	mmu-miR-449b-001667	29.3959	24.3437	27.9339
253	mmu-miR-450a-5p-002303	28.1471	26.7506	30.1858
254	mmu-miR-450B-3P-002632	28.2143	28.8172	31.7407
255	mmu-miR-455-002455	31.452	27.8763	30.5144
256	mmu-miR-466a-3p-002586	23.2773	25.6663	29.011
257	mmu-miR-466b-3-3p-002500	23.7627	25.9638	29.5563
258	mmu-miR-466g-241015_mat	27.6103	28.3387	30.0179
259	mmu-miR-466J-002817	27.0618	27.1742	31.9717
260	mmu-miR-466k-240990_mat	29.7322	31.8638	31.319
261	mmu-miR-467a-002587	21.9834	23.3324	28.094
262	mmu-miR-467b-001671	23.2507	22.4051	26.667
263	mmu-miR-467b-001684	25.1698	27.2285	29.1581
264	mmu-miR-467c-002517	22.7641	24.64	29.7425
265	mmu-miR-467d-002518	26.9146	28.8434	32.8968
266	mmu-miR-467F-002886	26.3145	26.4442	32.5278
267	mmu-miR-484-001821	15.0362	13.408	17.5056
268	mmu-miR-486-001278	24.3533	21.6171	27.9008
269	mmu-miR-491-001630	25.1594	23.1782	27.6355
270	mmu-miR-497-001346	25.3769	23.9274	28.2559
271	mmu-miR-500-002606	27.0461	24.496	27.5781
272	mmu-miR-501-3p-001651	26.8428	25.0102	29.2366
273	mmu-miR-503#-002536	22.474	22.1324	24.6542
274	mmu-miR-503-002456	22.1271	22.6048	27.8278
275	mmu-miR-532-3p-002355	19.5194	19.4418	21.7742
276	mmu-miR-532-5p-001518	19.9706	18.0347	21.7363
277	mmu-miR-542-3p-001284	26.386	27.0958	29.0079
278	mmu-miR-542-5p-002563	28.7015	28.0041	30.6999
279	mmu-miR-547-002564	28.1772	24.2132	27.5142
280	mmu-miR-574-3p-002349	18.6564	14.113	17.2972
281	mmu-miR-615-5p-002353	29.2451	27.0246	29.2707
282	mmu-miR-652-002352	23.7777	22.1558	24.9208
283	mmu-miR-669C-002646	31.4069	27.8955	32.3807
284	mmu-miR-669D-002808	28.6588	29.9362	32.769
285	mmu-miR-669l-121149_mat	29.3398	30.6256	33.7764
286	mmu-miR-669n-197143_mat	26.8729	26.8954	29.8697
287	mmu-miR-672-002327	27.2414	25.6912	28.8865
288	mmu-miR-673-001954	31.1023	31.9656	30.5212
289	mmu-miR-674#-001956	21.3893	18.6952	20.3899
290	mmu-miR-674-002021	25.5234	23.0416	25.6243
291	mmu-miR-676#-001958	27.385	27.3474	29.3615
292	mmu-miR-676-001959	22.3369	21.9341	24.2649
293	mmu-miR-680-001664	27.5852	28.1919	28.9042
294	mmu-miR-682-001666	26.9392	30.7288	30.0274
295	mmu-miR-685-001670	23.8152	22.3352	23.0925
296	mmu-miR-690-001677	19.9495	23.4456	25.4577
297	mmu-miR-696-001628	24.5072	24.3704	28.6242
298	mmu-miR-700-001634	23.2488	23.2996	25.4219
299	mmu-miR-701-001635	28.3842	30.8985	32.5465
300	mmu-miR-702-001636	29.5489	28.6289	27.9477
301	mmu-miR-706-001641	21.197	21.1071	22.4867
302	mmu-miR-708-002341	26.9057	24.8615	27.3752
303	mmu-miR-712-002636	20.1891	25.196	24.5155
304	mmu-miR-715-001649	27.0823	28.9379	26.2247
305	mmu-miR-720-001629	16.579	14.9648	17.7626
306	mmu-miR-744-002324	21.5766	20.5651	23.3091
307	mmu-miR-7a-000268	23.3521	23.043	25.1707
308	mmu-miR-7b-002555	23.7889	23.6196	26.2696
309	mmu-miR-805-002045	16.6175	15.6375	20.0374
310	mmu-miR-872#-002542	20.8302	18.2475	21.322
311	mmu-miR-872-002264	21.6208	25.1038	22.8252
312	mmu-miR-877#-002548	21.6367	17.5556	18.7732
313	mmu-miR-879#-002473	26.4733	28.9408	29.2897
314	mmu-miR-9-000583	18.2753	17.2341	20.6404
315	mmu-miR-92a-000430	14.8569	15.7498	17.0382
316	mmu-miR-93-001090	17.457	14.9884	19.3076
317	mmu-miR-96-000186	25.915	25.9808	30.1862
318	mmu-miR-98-000577	25.2299	25.1309	28.1929
319	mmu-miR-99a-000435	18.781	18.8248	22.8939
320	mmu-miR-99b-000436	17.6386	17.5206	19.9138
321	rno-miR-1-002064	29.8043	29.7919	32.7902
322	rno-miR-125b#-002074	27.4023	24.9965	28.0725
323	rno-miR-146B-002755	19.2727	16.3164	18.9329
324	rno-miR-148b-5p-002058	25.0595	26.395	27.4001
325	rno-miR-190b-002048	25.4737	24.1635	25.8855
326	rno-miR-196c-002049	17.457	16.8263	18.9393
327	rno-miR-224-000599	20.8328	20.9404	22.5917
328	rno-miR-29c#-001818	30.2981	27.4475	29.6781
329	rno-miR-339-3p-002059	23.8224	21.4269	24.6482
330	rno-miR-345-3p-002061	22.4301	20.6949	23.7011
331	rno-miR-350-001337	22.908	25.8068	29.2899
332	rno-miR-351-002063	21.0435	24.5079	27.3276
333	rno-miR-450a-001345	29.8207	29.2067	33.185
334	rno-miR-532-5p-002051	25.5341	23.2873	26.7559
335	rno-miR-598-5p-002053	30.5263	27.5266	31.9279
336	rno-miR-632-241110_mat	28.3162	29.3031	29.4487
337	rno-miR-664-001323	21.2907	17.1783	17.0949
338	rno-miR-7#-001338	17.9007	17.9521	19.9039
339	rno-miR-760-5p-002057	33.0885	29.7012	30.1908
340	rno-miR-7a#-002062	20.032	19.9211	23.1754
341	rno-miR-99a#-002073	26.5641	26.5495	30.2545
342	snoRNA135-001230	16.81	17.1909	19.6789
343	snoRNA202-001232	14.1307	14.1873	16.8004
344	U6 snRNA-001973	9.30497	9.28477	10.1606
345	U87-001712	18.7321	18.7754	20.8063
346	Y1-001727	20.6188	21.4759	25.5049
347	hsa-miR-875-5p-002203	34.5789	26.1332	–
348	hsa-miR-99b#-002196	22.2138	18.8291	–
349	mmu-miR-1903-121153_mat	29.2276	33.7326	–
350	mmu-miR-1904-121162_mat	28.7906	23.1796	–
351	mmu-miR-1932-121172_mat	29.071	25.0502	–
352	mmu-miR-1945-121166_mat	31.2407	29.2764	–
353	mmu-miR-1954-121137_mat	28.9246	30.6037	–
354	mmu-miR-1969-121131_mat	27.3981	26.373	–
355	mmu-miR-197-000497	28.7888	34.187	–
356	mmu-miR-205-000509	32.9857	29.8517	–
357	mmu-miR-296-3p-002101	31.4268	31.7901	–
358	mmu-miR-297a#-002454	25.2337	26.1166	–
359	mmu-miR-335-3p-002185	29.6358	31.5667	–
360	mmu-miR-335-5p-000546	32.4478	30.7234	–
361	mmu-miR-463-002662	32.9091	32.5344	–
362	mmu-miR-465a-3p-002040	31.5236	30.751	–
363	mmu-miR-465b-5p-002485	32.0576	29.2167	–
364	mmu-miR-467a-001826	25.0614	26.3098	–
365	mmu-miR-467e-002568	28.1954	29.1446	–
366	mmu-miR-467H-002809	30.4457	31.1852	–
367	mmu-miR-582-3p-002567	27.951	29.7811	–
368	mmu-miR-582-5p-002566	30.4261	30.0478	–
369	mmu-miR-598-002476	32.3908	30.5315	–
370	mmu-miR-615-3p-001960	30.4278	26.7854	–
371	mmu-miR-669H-5P-002906	31.2318	30.2573	–
372	mmu-miR-669m-121190_mat	26.2223	27.2637	–
373	mmu-miR-669o-121176_mat	28.9086	30.9936	–
374	mmu-miR-878-3p-002541	33.827	33.9356	–
375	mmu-miR-879-002472	32.803	34.9251	–
376	rno-miR-204#-002076	34.7626	33.877	–
377	rno-miR-20b-001326	32.3893	34.0008	–
378	rno-miR-344-5p-002060	28.9825	34.379	–
379	rno-miR-352-001339	27.5043	28.9199	–
380	mmu-miR-139-5p-002289	23.6165	–	19.0158
381	mmu-miR-362-5p-002614	24.6917	–	27.3165
382	mmu-miR-669a-001683	26.6232	–	31.5372
383	mmu-miR-671-3p-002322	23.6755	–	24.9989
384	mmu-miR-704-001639	29.3711	–	29.808
385	hsa-miR-200a#-001011	–	29.4898	32.5417
386	mmu-let-7d#-001178	–	26.0725	31.5303
387	mmu-miR-1951-121165_mat	–	25.119	28.9281
388	mmu-miR-196a#-002477	–	32.6307	30.9777
389	mmu-miR-216b-002326	–	29.1717	30.584
390	mmu-miR-330-001062	–	27.5864	25.4219
391	mmu-miR-375-000564	–	27.5359	28.8145
392	rno-miR-219-1-3p-002077	–	27.2914	29.9937
393	hsa-miR-10a#-002288	29.9697	–	–
394	mmu-miR-10b#-002572	28.8406	–	–
395	mmu-miR-1905-121196_mat	31.3921	–	–
396	mmu-miR-1928-121164_mat	31.2702	–	–
397	mmu-miR-1938-121194_mat	30.366	–	–
398	mmu-miR-1939-121180_mat	32.4651	–	–
399	mmu-miR-1947-121156_mat	33.4931	–	–
400	mmu-miR-1950-121146_mat	31.3431	–	–
401	mmu-miR-1961-197391_mat	32.0591	–	–
402	mmu-miR-19a#-002544	32.6276	–	–
403	mmu-miR-297b-5p-001626	31.3306	–	–
404	mmu-miR-379-001138	32.5008	–	–
405	mmu-miR-465C-5P-002654	32.5325	–	–
406	mmu-miR-494-002365	31.6659	–	–
407	mmu-miR-667-001949	33.5395	–	–
408	mmu-miR-669E-002774	31.2894	–	–
409	mmu-miR-669G-002813	32.1177	–	–
410	rno-miR-381-001322	32.5146	–	–
411	hsa-miR-29b-2#-002166	–	30.2262	–
412	hsa-miR-30c-2#-002110	–	32.779	–
413	hsa-miR-338-5P-002658	–	28.6051	–
414	mmu-miR-101a#-002507	–	32.9559	–
415	mmu-miR-134-001186	–	31.4274	–
416	mmu-miR-136-002511	–	34.78	–
417	mmu-miR-137-001129	–	30.8698	–
418	mmu-miR-138#-002554	–	29.6273	–
419	mmu-miR-142-5p-002248	–	32.3207	–
420	mmu-miR-147-002262	–	31.4537	–
421	mmu-miR-1934-121185_mat	–	33.0184	–
422	mmu-miR-1956-121129_mat	–	30.3064	–
423	mmu-miR-1958-121181_mat	–	32.1521	–
424	mmu-miR-1968-121179_mat	–	30.2105	–
425	mmu-miR-200b-002251	–	27.5181	–
426	mmu-miR-217-002556	–	33.2369	–
427	mmu-miR-293-001794	–	33.4512	–
428	mmu-miR-295-000189	–	31.687	–
429	mmu-miR-302d-000535	–	32.4513	–
430	mmu-miR-330-002230	–	30.6963	–
431	mmu-miR-338-3p-002252	–	32.9289	–
432	mmu-miR-411-001610	–	30.6353	–
433	mmu-miR-495-001663	–	33.3561	–
434	mmu-miR-501-001356	–	29.3804	–
435	mmu-miR-687-001674	–	30.9871	–
436	mmu-miR-742#-002458	–	33.3142	–
437	mmu-miR-139-3p-002546	–	–	29.7101
438	mmu-miR-410-001274	–	–	34.2862

## Sheet: Suppl. Table 2
SUPPL. TABLE 2
Relative miRNA levels in permissive and non-permissive HEI-OC1 cells
Ct values normalized to a global mean value were used to calculate intergroup fold difference (2-∆∆Ct) between cultures. Endogenous controls (Mamm U6, snoRNA135, snoRNA202, U6 snRNA, U87, Y1) were excluded from this analysis. "–" denotes that comparisons were not conducted because of Ct values >=35.0.
	miRNAs	NP1 vs. P-HEI-OC1 cells (n=374)	NP2 vs. P-HEI-OC1 cells (n=344)	NP2 vs. NP1-HEI-OC1 cells (n=348)
1	hsa-let-7e#-002407	2.68407	1.10702	0.412442
2	hsa-let-7i#-002172	26.6396	7.14262	0.26812
3	hsa-miR-106b#-002380	0.654354	0.291419	0.445354
4	hsa-miR-140-3p-002234	28.0993	2.72764	0.0970714
5	hsa-miR-143-000466	1.02411	0.796404	0.777651
6	hsa-miR-149-002255	2.76607	2.23386	0.807596
7	hsa-miR-151-5P-002642	4.64658	4.36493	0.939387
8	hsa-miR-15b#-002173	0.216021	0.0350912	0.162444
9	hsa-miR-183#-002270	1.41529	0.984707	0.695764
10	hsa-miR-189-000488	1.05649	0.401808	0.380325
11	hsa-miR-190b-002263	1.75027	1.03254	0.589934
12	hsa-miR-196a-241070_mat	0.992695	0.287968	0.290087
13	hsa-miR-200b-001800	19.4774	3.49803	0.179594
14	hsa-miR-200c-000505	51.0272	44.576	0.873574
15	hsa-miR-206-000510	8.62181	6.68518	0.77538
16	hsa-miR-213-000516	0.265325	0.1363	0.513708
17	hsa-miR-214#-002293	1.39519	0.835022	0.598499
18	hsa-miR-214-000517	7.6347	6.41767	0.840592
19	hsa-miR-22#-002301	0.488732	0.262294	0.536683
20	hsa-miR-22-000398	3.02409	0.406937	0.134565
21	hsa-miR-223-000526	4.17167	4.86802	1.16692
22	hsa-miR-23a#-002439	0.669246	0.45071	0.67346
23	hsa-miR-26b#-002444	2.08621	1.19503	0.572825
24	hsa-miR-27a#-002445	1.95003	1.38401	0.709741
25	hsa-miR-27b#-002174	0.818075	0.221964	0.271325
26	hsa-miR-28-3p-002446	4.39061	0.248288	0.0565498
27	hsa-miR-29a#-002447	1.12798	0.485933	0.430798
28	hsa-miR-30a-3p-000416	2.39806	0.695041	0.289834
29	hsa-miR-30d#-002305	0.29705	0.121355	0.408534
30	hsa-miR-30e-3p-000422	2.24242	0.696196	0.310467
31	hsa-miR-324-3p-000579	1.68071	0.689698	0.410362
32	hsa-miR-33a#-002136	0.277561	0.0510507	0.183926
33	hsa-miR-340-000550	0.553046	0.0737148	0.133289
34	hsa-miR-378-000567	0.547864	0.735126	1.3418
35	hsa-miR-421-002700	0.755336	0.467032	0.61831
36	hsa-miR-423-3P-002626	1.72478	0.84589	0.490433
37	hsa-miR-425-001104	19.6879	16.2162	0.823664
38	hsa-miR-455-001280	1.74958	0.97693	0.558381
39	hsa-miR-671-5p-197646_mat	0.73483	0.385228	0.524241
40	hsa-miR-744#-002325	1.58734	0.52002	0.327604
41	hsa-miR-9#-002231	1.67183	0.152236	0.0910596
42	hsa-miR-93#-002139	3.65703	1.62003	0.44299
43	mmu-let-7a#-002478	0.977963	0.28018	0.286494
44	mmu-let-7a-000377	1.30308	0.303467	0.232884
45	mmu-let-7b-000378	0.745524	0.581774	0.780357
46	mmu-let-7c-000379	2.03953	0.53805	0.263811
47	mmu-let-7c-1#-002479	0.780741	0.178629	0.228794
48	mmu-let-7d-002283	1.03028	0.352126	0.341778
49	mmu-let-7e-002406	0.868028	0.272713	0.314175
50	mmu-let-7f-000382	1.33705	0.165311	0.123639
51	mmu-let-7g#-002492	1.33362	0.683425	0.51246
52	mmu-let-7g-002282	1.81869	0.395477	0.217451
53	mmu-let-7i-002221	1.95162	0.795871	0.407801
54	mmu-miR-100-000437	0.428863	0.179774	0.419186
55	mmu-miR-101a-002253	0.66297	0.333021	0.502317
56	mmu-miR-101b-002531	0.699355	0.31058	0.444095
57	mmu-miR-103-000439	1.14782	0.28909	0.25186
58	mmu-miR-106a-002459	0.431443	0.143484	0.332567
59	mmu-miR-106b-000442	1.69825	1.08506	0.638928
60	mmu-miR-107-000443	2.74125	0.637056	0.232396
61	mmu-miR-10a-000387	0.656898	0.441969	0.672813
62	mmu-miR-10b-001181	0.69109	0.698615	1.01089
63	mmu-miR-10b-002218	1.03523	1.09646	1.05914
64	mmu-miR-1191-002892	0.59277	0.219841	0.370871
65	mmu-miR-1198-002780	2.01963	2.1198	1.04959
66	mmu-miR-125a-3p-002199	2.61664	3.20058	1.22316
67	mmu-miR-125a-5p-002198	1.17725	0.893895	0.759305
68	mmu-miR-125b#-002508	4.32028	0.490367	0.113504
69	mmu-miR-125b-3p-002378	2.24409	0.867373	0.386514
70	mmu-miR-125b-5p-000449	1.27028	0.374957	0.295177
71	mmu-miR-126-3p-002228	1.2137	0.38971	0.321092
72	mmu-miR-126-5p-000451	0.523238	0.178091	0.340363
73	mmu-miR-1274a-121150_mat	0.321447	0.166545	0.518109
74	mmu-miR-128a-002216	1.42523	0.429976	0.301689
75	mmu-miR-129-3p-001184	4.79935	0.374759	0.0780853
76	mmu-miR-129-5p-000590	3.68238	0.322835	0.0876701
77	mmu-miR-1306-121155_mat	1.19469	0.257981	0.215941
78	mmu-miR-130a-000454	1.20878	0.308128	0.254908
79	mmu-miR-130b#-002460	0.855505	0.0946461	0.110632
80	mmu-miR-130b-000456	1.91358	0.338174	0.176723
81	mmu-miR-132-000457	4.81468	1.90118	0.394872
82	mmu-miR-133a-002246	19.2362	13.4901	0.701288
83	mmu-miR-133b-002247	3.11289	2.23147	0.716848
84	mmu-miR-135a-000460	0.48157	0.263308	0.546769
85	mmu-miR-135b-002261	0.945852	1.07075	1.13204
86	mmu-miR-138-002284	1.32754	1.33538	1.00591
87	mmu-miR-140-001187	4.96711	0.416987	0.0839496
88	mmu-miR-141-000463	32.4625	3.82187	0.117732
89	mmu-miR-142-3p-000464	5.38032	1.33565	0.248248
90	mmu-miR-143-002249	1.3712	0.365891	0.26684
91	mmu-miR-145-002278	2.61333	1.20581	0.461409
92	mmu-miR-146a-000468	11.4836	1.43588	0.125038
93	mmu-miR-146b#-002453	1.45705	1.03892	0.713031
94	mmu-miR-146b-001097	10.671	5.2917	0.495894
95	mmu-miR-148a-000470	0.622402	0.0654855	0.105214
96	mmu-miR-148b-000471	0.562483	0.246396	0.438051
97	mmu-miR-150-000473	2.42338	1.54818	0.63885
98	mmu-miR-151-3p-001190	2.99812	1.6209	0.54064
99	mmu-miR-152-000475	0.577237	0.416726	0.721932
100	mmu-miR-155-002571	4.97787	4.03046	0.809675
101	mmu-miR-15a#-002488	0.42208	0.105523	0.250006
102	mmu-miR-15a-000389	1.21828	0.477068	0.39159
103	mmu-miR-15b-000390	0.373822	0.15251	0.407974
104	mmu-miR-16#-002489	0.31898	0.198298	0.621664
105	mmu-miR-16-000391	1.5982	0.385871	0.241441
106	mmu-miR-17#-002543	0.156883	0.282219	1.79891
107	mmu-miR-17-002308	0.311832	0.131431	0.421478
108	mmu-miR-181a-000480	1.92092	1.2427	0.646931
109	mmu-miR-181c-000482	1.06926	0.792236	0.74092
110	mmu-miR-182-002599	0.413782	0.400411	0.967688
111	mmu-miR-183-002269	0.596469	0.275022	0.461084
112	mmu-miR-1839-3p-121203_mat	4.82596	2.10238	0.435639
113	mmu-miR-1839-5p-121135_mat	5.58128	5.59843	1.00307
114	mmu-miR-184-000485	1.15334	0.639695	0.554644
115	mmu-miR-185-002271	4.59151	3.85634	0.839885
116	mmu-miR-186#-002574	0.236402	0.0344522	0.145736
117	mmu-miR-186-002285	1.91707	1.44141	0.751879
118	mmu-miR-187-001193	5.58308	0.933867	0.167267
119	mmu-miR-188-5p-002320	1.95868	1.99437	1.01822
120	mmu-miR-1894-3p-241002_mat	2.15366	2.22616	1.03366
121	mmu-miR-1896-121128_mat	1.28414	1.92262	1.4972
122	mmu-miR-1898-121195_mat	0.457128	1.49116	3.26201
123	mmu-miR-18a#-002490	0.413928	0.297422	0.718537
124	mmu-miR-18a-002422	0.144037	0.114612	0.795716
125	mmu-miR-190-000489	1.09913	0.788833	0.71769
126	mmu-miR-191#-002576	1.16823	0.570126	0.488024
127	mmu-miR-191-002299	2.56366	1.79553	0.700376
128	mmu-miR-192-000491	5.08871	4.93699	0.970184
129	mmu-miR-193#-002577	0.288084	0.328757	1.14118
130	mmu-miR-193-002250	2.67377	0.781837	0.292411
131	mmu-miR-1930-121201_mat	0.559854	0.546618	0.976358
132	mmu-miR-1937b-241023_mat	14.953	4.26704	0.285363
133	mmu-miR-1937c-241011_mat	14.2495	4.00613	0.281142
134	mmu-miR-193b-002467	6.00484	4.2645	0.710178
135	mmu-miR-194-000493	14.7874	10.1768	0.68821
136	mmu-miR-1941-3p-121130_mat	1.7183	0.5041	0.293372
137	mmu-miR-1941-5p-121140_mat	0.191995	0.603708	3.14439
138	mmu-miR-1943-121174_mat	3.69357	2.95774	0.800781
139	mmu-miR-1944-121189_mat	0.327666	0.483869	1.47671
140	mmu-miR-1948-121171_mat	17.8874	4.24759	0.237463
141	mmu-miR-1949-121182_mat	0.083671	0.0827447	0.988929
142	mmu-miR-195-000494	1.61693	0.688971	0.426099
143	mmu-miR-1953-121159_mat	1.4161	0.568168	0.40122
144	mmu-miR-1960-121148_mat	3.95049	5.00657	1.26733
145	mmu-miR-196b-002215	0.450463	0.209055	0.46409
146	mmu-miR-1971-121161_mat	0.11003	0.0889694	0.808592
147	mmu-miR-1981-121200_mat	7.34544	4.3664	0.594437
148	mmu-miR-1982.1-121157_mat	2.91378	0.588231	0.201879
149	mmu-miR-1982.2-121154_mat	1.30382	1.25025	0.95891
150	mmu-miR-199a-3p-002304	3.64544	0.777417	0.213257
151	mmu-miR-199a-5p-000498	1.03072	0.20466	0.19856
152	mmu-miR-199b-001131	1.23479	2.39725	1.94143
153	mmu-miR-19a-000395	0.318622	0.109659	0.344165
154	mmu-miR-19b-000396	0.333018	0.194451	0.583904
155	mmu-miR-200a-000502	49.2072	42.1833	0.857258
156	mmu-miR-200c-002300	14.0644	6.90651	0.491065
157	mmu-miR-202-3p-001195	1.77433	1.87079	1.05437
158	mmu-miR-203-000507	1.11928	0.728706	0.651046
159	mmu-miR-204-000508	0.211961	0.0857629	0.404616
160	mmu-miR-20a#-002491	0.226526	0.0670887	0.296163
161	mmu-miR-20a-000580	0.251055	0.136392	0.543277
162	mmu-miR-20b-001014	0.374735	0.184058	0.491167
163	mmu-miR-21#-002493	0.533275	0.837295	1.5701
164	mmu-miR-210-000512	0.413076	0.203443	0.492508
165	mmu-miR-21-000397	2.43574	1.15187	0.472904
166	mmu-miR-212-002551	11.6357	4.83419	0.41546
167	mmu-miR-2134-241120_mat	0.0283779	0.0627633	2.2117
168	mmu-miR-2135-241140_mat	0.0719772	0.0978477	1.35943
169	mmu-miR-2138-241080_mat	0.0461784	0.0349468	0.756779
170	mmu-miR-214-002306	3.46784	2.52563	0.728298
171	mmu-miR-2146-241082_mat	1.84087	0.810056	0.44004
172	mmu-miR-215-001200	3.28743	2.86148	0.870431
173	mmu-miR-218-000521	2.6565	1.28195	0.48257
174	mmu-miR-218-1#-002552	13.9926	6.83687	0.488606
175	mmu-miR-2182-241119_mat	0.0567802	0.125658	2.21306
176	mmu-miR-2183-241095_mat	2.91746	1.34365	0.460556
177	mmu-miR-219-000522	2.74073	1.0969	0.400221
178	mmu-miR-221-000524	1.63481	0.24596	0.150452
179	mmu-miR-222-002276	9.45614	4.1464	0.438488
180	mmu-miR-223-002295	2.33779	3.35065	1.43325
181	mmu-miR-224-002553	2.94067	1.91788	0.652192
182	mmu-miR-23a-000399	8.9932	3.85977	0.429187
183	mmu-miR-23b-000400	3.83894	1.65209	0.430351
184	mmu-miR-24-000402	2.48025	1.70611	0.687879
185	mmu-miR-24-2#-002494	0.995523	0.419913	0.421801
186	mmu-miR-25-000403	1.63454	1.03661	0.634194
187	mmu-miR-26a-000405	1.87974	0.484449	0.257721
188	mmu-miR-26b-000407	0.862616	0.298382	0.345903
189	mmu-miR-27a-000408	1.56117	0.689662	0.44176
190	mmu-miR-27b-000409	1.55203	0.932181	0.60062
191	mmu-miR-28#-002545	2.49446	0.116041	0.0465194
192	mmu-miR-28-000411	0.482198	0.274405	0.569072
193	mmu-miR-292-3p-002593	0.612035	0.209828	0.342837
194	mmu-miR-296-5p-000527	0.923807	0.884911	0.957897
195	mmu-miR-298-002598	1.16631	0.465068	0.398753
196	mmu-miR-29a-002112	1.74209	1.16441	0.668396
197	mmu-miR-29b#-002497	1.12433	0.604683	0.537818
198	mmu-miR-29b-000413	2.25522	0.901661	0.39981
199	mmu-miR-29c-000587	0.863141	0.775181	0.898094
200	mmu-miR-301a-000528	3.16334	0.578079	0.182743
201	mmu-miR-301b-002600	3.33184	0.489289	0.146852
202	mmu-miR-302b-000531	0.0149335	0.0213822	1.43183
203	mmu-miR-30a-000417	3.91743	2.57446	0.65718
204	mmu-miR-30b#-002498	0.208795	0.206945	0.99114
205	mmu-miR-30b-000602	1.76143	0.725253	0.41174
206	mmu-miR-30c-000419	1.4186	0.528919	0.372845
207	mmu-miR-30d-000420	3.07755	1.92325	0.62493
208	mmu-miR-30e-002223	3.68866	2.36047	0.639925
209	mmu-miR-31#-002495	0.542233	0.15617	0.288013
210	mmu-miR-31-000185	0.866633	0.344949	0.398034
211	mmu-miR-320-002277	6.7702	2.88081	0.425514
212	mmu-miR-32-002109	0.585245	0.135934	0.232268
213	mmu-miR-322#-002506	0.342925	0.166727	0.486192
214	mmu-miR-322-001059	0.459963	0.31171	0.677685
215	mmu-miR-322-001076	0.302065	0.106908	0.353924
216	mmu-miR-324-3p-002509	2.76428	2.28385	0.826203
217	mmu-miR-324-5p-000539	1.72219	1.06812	0.620211
218	mmu-miR-326-001061	1.30215	0.987998	0.758742
219	mmu-miR-328-000543	5.12056	4.34177	0.847908
220	mmu-miR-331-3p-000545	2.20509	1.35854	0.616094
221	mmu-miR-331-5p-002233	2.51197	2.37708	0.946299
222	mmu-miR-339-3p-002533	4.19751	1.32135	0.314793
223	mmu-miR-339-5p-002257	1.39908	0.303093	0.216637
224	mmu-miR-340-3p-002259	1.01437	0.0533438	0.0525882
225	mmu-miR-340-5p-002258	0.608897	0.0321779	0.0528462
226	mmu-miR-342-3p-002260	3.99351	2.13448	0.534488
227	mmu-miR-344-001063	2.42071	0.476215	0.196725
228	mmu-miR-345-001137	0.457823	0.755659	1.65055
229	mmu-miR-345-3p-002529	1.84057	0.676995	0.367818
230	mmu-miR-345-5p-002528	1.02084	0.500602	0.490384
231	mmu-miR-34a-000426	5.28165	1.89474	0.358741
232	mmu-miR-34b-001065	5.90079	0.673983	0.114219
233	mmu-miR-34b-3p-002618	9.36223	3.45253	0.368773
234	mmu-miR-34b-5p-002617	5.83272	0.996016	0.170763
235	mmu-miR-34c#-002584	65.3611	17.9654	0.274864
236	mmu-miR-34c-000428	4.46751	1.73991	0.389459
237	mmu-miR-350-002530	0.740013	0.274576	0.371043
238	mmu-miR-351-001067	0.0223536	0.0178125	0.796848
239	mmu-miR-361-000554	1.2027	0.874521	0.727133
240	mmu-miR-362-3p-002616	1.19899	0.457243	0.381357
241	mmu-miR-362-5p-002614	1.11009	0.2849	0.256645
242	mmu-miR-365-001020	1.80282	0.96804	0.53696
243	mmu-miR-374-5p-001319	0.361233	0.0288541	0.0798766
244	mmu-miR-383-001767	11.2324	28.8162	2.56545
245	mmu-miR-384-5p-002602	0.100002	0.019642	0.196416
246	mmu-miR-409-3p-002332	5.54659	6.55487	1.18178
247	mmu-miR-423-5p-002340	1.59877	0.964517	0.603287
248	mmu-miR-425-001516	11.1686	5.00168	0.447835
249	mmu-miR-429-001077	7.00307	4.64154	0.662787
250	mmu-miR-449a-001030	9.22943	0.572504	0.0620302
251	mmu-miR-449b-001667	27.5387	4.84117	0.175795
252	mmu-miR-450a-5p-002303	1.47616	0.474463	0.321417
253	mmu-miR-450B-3P-002632	0.546466	0.152517	0.279097
254	mmu-miR-455-002455	6.68531	3.73363	0.558482
255	mmu-miR-466a-3p-002586	0.158452	0.0330244	0.208418
256	mmu-miR-466b-3-3p-002500	0.180492	0.0316815	0.175529
257	mmu-miR-466g-241015_mat	0.500942	0.331183	0.66112
258	mmu-miR-466J-002817	0.767731	0.0584544	0.0761392
259	mmu-miR-466k-240990_mat	0.189393	0.585023	3.08894
260	mmu-miR-467a-002587	0.220121	0.028212	0.128166
261	mmu-miR-467b-001671	1.00759	0.182595	0.181219
262	mmu-miR-467b-001684	0.199206	0.110725	0.555835
263	mmu-miR-467c-002517	0.152764	0.015459	0.101195
264	mmu-miR-467d-002518	0.147265	0.0308369	0.209398
265	mmu-miR-467F-002886	0.758644	0.0236856	0.0312209
266	mmu-miR-484-001821	1.73333	0.351988	0.203071
267	mmu-miR-486-001278	3.73605	0.141855	0.0379691
268	mmu-miR-491-001630	2.21373	0.350369	0.158271
269	mmu-miR-497-001346	1.53145	0.265014	0.173048
270	mmu-miR-500-002606	3.28396	1.34822	0.410548
271	mmu-miR-501-3p-001651	1.99711	0.370949	0.185743
272	mmu-miR-503#-002536	1.05168	0.387726	0.368673
273	mmu-miR-503-002456	0.0425579	0.0374832	0.880759
274	mmu-miR-532-3p-002355	0.591714	0.408471	0.690318
275	mmu-miR-532-5p-001518	2.14549	0.573325	0.267224
276	mmu-miR-542-3p-001284	0.342815	0.316696	0.92381
277	mmu-miR-542-5p-002563	0.909241	0.4879	0.536601
278	mmu-miR-547-002564	8.75035	3.08663	0.352744
279	mmu-miR-574-3p-002349	13.0747	5.00109	0.3825
280	mmu-miR-615-5p-002353	2.61317	1.91516	0.732888
281	mmu-miR-652-002352	1.72576	0.882631	0.511446
282	mmu-miR-669C-002646	9.46484	0.894797	0.0945391
283	mmu-miR-669D-002808	0.342393	0.101748	0.297168
284	mmu-miR-669l-121149_mat	0.340401	0.0811489	0.238392
285	mmu-miR-669n-197143_mat	0.817084	0.220138	0.26942
286	mmu-miR-672-002327	1.64209	0.623256	0.37955
287	mmu-miR-673-001954	0.45624	2.62898	5.76228
288	mmu-miR-674#-001956	5.37114	3.51301	0.654052
289	mmu-miR-674-002021	3.1321	1.81768	0.580337
290	mmu-miR-676#-001958	0.851841	0.446534	0.524199
291	mmu-miR-676-001959	0.741321	0.512317	0.691086
292	mmu-miR-680-001664	0.368224	0.781351	2.12194
293	mmu-miR-682-001666	0.0405457	0.229228	5.65357
294	mmu-miR-685-001670	1.56413	3.21717	2.05684
295	mmu-miR-690-001677	0.0735574	0.03861	0.524897
296	mmu-miR-696-001628	0.912536	0.101275	0.110982
297	mmu-miR-700-001634	0.801231	0.389658	0.486324
298	mmu-miR-701-001635	0.145264	0.0981448	0.67563
299	mmu-miR-702-001636	1.57033	5.33144	3.39511
300	mmu-miR-706-001641	0.883356	0.718824	0.813743
301	mmu-miR-708-002341	2.31268	1.4079	0.608775
302	mmu-miR-712-002636	0.0258122	0.0875959	3.39358
303	mmu-miR-715-001649	0.22933	3.18429	13.8852
304	mmu-miR-720-001629	2.54077	0.773644	0.304492
305	mmu-miR-744-002324	1.13043	0.586665	0.518975
306	mmu-miR-7a-000268	0.694687	0.55265	0.795539
307	mmu-miR-7b-002555	0.63051	0.349238	0.553898
308	mmu-miR-805-002045	1.63707	0.164192	0.100296
309	mmu-miR-872#-002542	4.97218	1.24973	0.251345
310	mmu-miR-872-002264	1.74456	0.990654	0.567852
311	mmu-miR-877#-002548	14.0469	12.7891	0.910456
312	mmu-miR-879#-002473	0.150058	0.249469	1.66248
313	mmu-miR-9-000583	1.15393	0.378389	0.327914
314	mmu-miR-92a-000430	0.301969	0.429807	1.42335
315	mmu-miR-93-001090	3.10358	0.540536	0.174165
316	mmu-miR-96-000186	0.535725	0.100955	0.188446
317	mmu-miR-98-000577	0.600548	0.250003	0.416292
318	mmu-miR-99a-000435	0.543952	0.112671	0.207133
319	mmu-miR-99b-000436	0.608505	0.402721	0.661821
320	rno-miR-1-002064	0.56558	0.246079	0.435091
321	rno-miR-125b#-002074	4.39818	1.1043	0.251081
322	rno-miR-146B-002755	6.44158	2.22411	0.345274
323	rno-miR-148b-5p-002058	0.328885	0.346944	1.05491
324	rno-miR-190b-002048	1.39052	1.46539	1.05384
325	rno-miR-196c-002049	0.868111	0.697743	0.803748
326	rno-miR-224-000599	0.520434	0.576022	1.10681
327	rno-miR-29c#-001818	5.98641	2.70079	0.451153
328	rno-miR-339-3p-002059	2.95022	1.09974	0.372766
329	rno-miR-345-3p-002061	1.86671	0.80778	0.43273
330	rno-miR-350-001337	0.111281	0.0210716	0.189354
331	rno-miR-351-002063	0.0507989	0.0250142	0.492416
332	rno-miR-450a-001345	0.858204	0.189312	0.220591
333	rno-miR-532-5p-002051	2.6614	0.835855	0.314065
334	rno-miR-598-5p-002053	4.48466	0.73786	0.16453
335	rno-miR-632-241110_mat	0.418771	0.80155	1.91405
336	rno-miR-664-001323	14.3553	32.2032	2.2433
337	rno-miR-7#-001338	0.800883	0.438349	0.547332
338	rno-miR-760-5p-002057	5.867	14.5284	2.47629
339	rno-miR-7a#-002062	0.896271	0.198874	0.221891
340	rno-miR-99a#-002073	0.838407	0.136127	0.162364
341	hsa-miR-875-5p-002203	289.397	–	–
342	hsa-miR-99b#-002196	8.6684	–	–
343	mmu-miR-139-3p-002546	2.63378	–	–
344	mmu-miR-1903-121153_mat	0.0365529	–	–
345	mmu-miR-1904-121162_mat	40.565	–	–
346	mmu-miR-1932-121172_mat	13.472	–	–
347	mmu-miR-1945-121166_mat	3.23863	–	–
348	mmu-miR-1954-121137_mat	0.25917	–	–
349	mmu-miR-1969-121131_mat	1.68903	–	–
350	mmu-miR-197-000497	0.0132961	–	–
351	mmu-miR-205-000509	4.92236	–	–
352	mmu-miR-296-3p-002101	0.43588	–	–
353	mmu-miR-297a#-002454	0.450065	–	–
354	mmu-miR-335-3p-002185	0.14705	–	–
355	mmu-miR-335-5p-000546	1.85288	–	–
356	mmu-miR-463-002662	1.07604	–	–
357	mmu-miR-465a-3p-002040	0.957951	–	–
358	mmu-miR-465b-5p-002485	4.01744	–	–
359	mmu-miR-467a-001826	0.349358	–	–
360	mmu-miR-467e-002568	0.2904	–	–
361	mmu-miR-467H-002809	0.497096	–	–
362	mmu-miR-582-3p-002567	0.157701	–	–
363	mmu-miR-582-5p-002566	0.728807	–	–
364	mmu-miR-598-002476	2.03439	–	–
365	mmu-miR-615-3p-001960	7.00203	–	–
366	mmu-miR-669H-5P-002906	1.63078	–	–
367	mmu-miR-669m-121190_mat	0.403258	–	–
368	mmu-miR-669o-121176_mat	0.195609	–	–
369	mmu-miR-878-3p-002541	0.769744	–	–
370	mmu-miR-879-002472	0.1288	–	–
371	rno-miR-204#-002076	1.53346	–	–
372	rno-miR-20b-001326	0.271614	–	–
373	rno-miR-344-5p-002060	0.0133114	–	–
374	rno-miR-352-001339	0.311127	–	–
375	mmu-miR-139-5p-002289	–	47.3007	–
376	mmu-miR-669a-001683	–	0.0646659	–
377	mmu-miR-671-3p-002322	–	0.778975	–
378	mmu-miR-704-001639	–	1.29815	–
379	hsa-miR-200a#-001011	–	–	0.255312
380	mmu-let-7d#-001178	–	–	0.0481767
381	mmu-miR-1951-121165_mat	–	–	0.151054
382	mmu-miR-196a#-002477	–	–	6.65854
383	mmu-miR-216b-002326	–	–	1.30619
384	mmu-miR-330-001062	–	–	9.49217
385	mmu-miR-375-000564	–	–	1.43303
386	rno-miR-219-1-3p-002077	–	–	0.534188
